# Supplementary material for: Genome-Wide Analysis for Early Growth-Related Traits of the Locally Adapted Egyptian Barki Sheep
Source: Genes (Basel). 2021 Aug 13;12(8):1243. doi: 10.3390/genes12081243 (PMC8394750; doi:10.3390/genes12081243)
Supplement: Supplementary file 1 [file genes-12-01243-s001.zip]

Archive with 4 entries (4 files):
- Supplementary Table S1.xlsx
- Supplementary Table S2.xlsx
- Supplemntary Figure S1.pdf
- Supplemntary Figure S2.pdf
