# Supplementary material for: Genome-Wide Analysis for Early Growth-Related Traits of the Locally Adapted Egyptian Barki Sheep
Source: Genes (Basel). 2021 Aug 13;12(8):1243. doi: 10.3390/genes12081243 (PMC8394750; doi:10.3390/genes12081243)
Supplement: Supplementary file 1 [file genes-12-01243-s001.zip › Supplementary Table S1.xlsx]

## Sheet: Supplementary table_S1
Table S1. Association of selected SNP genotypes with birth weight in Egyptian Barki lambs (Mean ± SE)
SNP rs name	Genotype	Birth Weight	P value
rs426652102	TT	4.13 ± 0.10	0.004
	TC	3.67 ± 0.11
	CC	3.40 ± 0.16
rs409727057	TT	4.56 ± 0.25	0.003
	TC	4.05 ± 0.11
	CC	3.68 ± 0.09
rs423222301	TT	3.94 ± 0.10	0.015
	TG	3.79 ± 0.13
	GG	3.40 ± 0.20
rs419514091	TT	4.09 ± 0.12	0.116
	TC	3.60 ± 0.10
	CC	3.71 ± 0.15
rs417060060	TT	3.59 ± 0.15	0.001
	TC	3.72 ± 0.09
	CC	4.39 ± 0.09
rs428614465	AA	3.36 ± 0.12	< 0.0001
	AC	3.82 ± 0.10
	CC	4.29 ± 0.11
rs413547561	AA	4.22 ± 0.09	0.144
	AG	3.82 ± 0.14
	GG	3.62 ± 0.10
rs413364871	AA	3.66 ± 0.08	0.006
	AG	3.47 ± 0.13
	GG	4.09 ± 0.09
rs427385309	TT	3.47 ± 0.18	0.156
	TC	3.71 ± 0.12
	CC	3.90 ± 0.10
rs406649973	TT	3.50 ± 0.09	0.041
	TC	3.91 ± 0.12
	CC	4.07 ± 0.12
rs419112095	AA	3.51 ± 0.14	0.166
	AG	3.81 ± 0.14
	GG	3.95 ± 0.09
rs410323459	AA	4.20 ± 0.09	0.0006
	AG	3.49 ± 0.10
	GG	3.47 ± 0.18
rs423237115	AA	3.66 ± 0.11	0.014
	AG	3.66 ± 0.13
	GG	4.24 ± 0.11
rs413049228	AA	3.50 ± 0.00	0.058
	AG	3.54 ± 0.12
	GG	3.93 ± 0.09
rs413966946	AA	3.39 ± 0.13	0.006
	AC	3.84 ± 0.10
	CC	4.20 ± 0.13
rs430430903	AA	3.40 ± 0.25	0.046
	AG	3.64 ± 0.12
	GG	4.09 ± 0.08
rs417719085	TT	4.19 ± 0.13	0.002
	TC	4.00 ± 0.10
	CC	3.43 ± 0.11
rs412781362	AA	3.43 ± 0.08	0.001
	AG	3.33 ± 0.13
	GG	3.95 ± 0.08
rs421209784	AA	3.94 ± 0.08	0.001
	AC	3.31 ± 0.13
	CC	3.30 ± 0.00
rs429736586	TT	3.43 ± 0.10	0.064
	TC	3.73 ± 0.11
	CC	4.01 ± 0.10
