# Supplementary material for: Genome-Wide Analysis for Early Growth-Related Traits of the Locally Adapted Egyptian Barki Sheep
Source: Genes (Basel). 2021 Aug 13;12(8):1243. doi: 10.3390/genes12081243 (PMC8394750; doi:10.3390/genes12081243)
Supplement: Supplementary file 1 [file genes-12-01243-s001.zip › Supplementary Table S2.xlsx]

## Sheet: Supplementary table_S2
Table S2. Association of selected SNP genotypes with weaning weight in Egyptian Barki lambs (Mean ± SE)
SNP rs name	Genotype	Weaning Weight	P value
rs401497638	AA	13.72 ± 1.57	0.002
	AG	13.25 ± 0.71
	GG	15.82 ± 0.52
rs402362274	GG	16.15 ± 0.56	0.015
	TG	12.36 ± 0.63
	TT	13.08 ± 0.91
rs427650461	AA	12.46 ± 0.92	0.018
	AG	13.76 ± 0.70
	GG	16.15 ± 0.63
rs405054059	CC	15.54 ± 0.61	0.177
	TC	14.31 ± 0.85
	TT	13.01 ± 0.62
rs420573745	TT	16.37 ± 0.82	0.077
	TC	15.76 ± 0.69
	CC	12.23 ± 0.56
rs422502823	TT	17.24 ± 0.55	0.039
	TC	14.52 ± 0.67
	CC	11.82 ± 0.81
rs425747978	AA	16.55 ± 0.60	0.067
	AC	13.04 ± 0.76
	CC	12.68 ± 0.47
rs410754805	AA	12.57 ± 0.74	0.044
	AG	14.18 ± 0.77
	GG	16.23 ± 0.66
rs429678680	AA	16.33 ± 0.69	0.278
	AG	13.18 ± 0.53
	GG	12.38 ± 0.91
rs418926568	TT	16.54 ± 0.70	0.12
	TC	14.28 ± 0.72
	CC	12.30 ± 0.59
rs401888979	TT	16.39 ± 0.49	0.002
	TC	13.84 ± 0.87
	CC	11.31 ± 0.90
rs428497629	AA	12.72 ± 0.76	0.006
	AC	14.77 ± 1.01
	CC	15.90 ± 0.58
rs426943634	AA	16.36 ± 0.56	0.009
	AG	14.66 ± 0.74
	GG	11.29 ± 0.86
rs413169429	TT	16.66 ± 0.76	0.009
	TC	13.76 ± 0.62
	CC	12.69 ± 0.50
rs411451096	TT	15.85 ± 1.08	0.128
	TC	16.50 ± 0.71
	CC	12.49 ± 0.47
rs430684800	AA	16.86 ± 0.71	0.009
	AG	16.26 ± 0.61
	GG	13.89 ± 0.71
rs426036565	TT	13.85 ± 1.19	0.495
	TC	13.72 ± 0.69
	CC	16.21 ± 0.57
rs410079568	AA	13.27 ± 1.18	0.026
	AG	13.43 ± 0.67
	GG	16.86 ± 0.47
rs421690996	AA	16.08 ± 0.72	0.05
	AG	15.06 ± 0.74
	GG	11.98 ± 0.46
rs400432841	TT	16.51 ± 0.69	0.039
	TC	14.56 ± 0.74
	CC	12.14 ± 0.67
